# Supplementary material for: Simple Process for Flexible Light-Extracting QD Film and White OLED
Source: Micromachines (Basel). 2025 Nov 30;16(12):1367. doi: 10.3390/mi16121367 (PMC12734796; doi:10.3390/mi16121367)
Supplement: Supplementary file 1 [file micromachines-16-01367-s001.zip]

Archive with 1 entries (1 files):
- micromachines-3983644-supplementary.pdf
